# Supplementary material for: Intraoperative Methadone Versus Non-Methadone Analgesia in Pediatric Cardiac Surgery: A Retrospective Cohort Study
Source: Children (Basel). 2025 Apr 28;12(5):567. doi: 10.3390/children12050567 (PMC12109820; doi:10.3390/children12050567)
Supplement: Supplementary file 1 [file children-12-00567-s001.zip]

Archive with 1 entries (1 files):
- children-3541212-supplementary.pdf
